# Supplementary material for: Thermal Change Index-Based Diabetic Foot Thermogram Image Classification Using Machine Learning Techniques
Source: Sensors (Basel). 2022 Feb 24;22(5):1793. doi: 10.3390/s22051793 (PMC8915003; doi:10.3390/s22051793)
Supplement: Supplementary file 1 [file sensors-22-01793-s001.zip]

Archive with 1 entries (1 files):
- sensors-1570395-supplementary.pdf
